# Supplementary material for: Differential Expression of RSK4 Transcript Isoforms in Cancer and Its Clinical Relevance
Source: Int J Mol Sci. 2022 Nov 23;23(23):14569. doi: 10.3390/ijms232314569 (PMC9737342; doi:10.3390/ijms232314569)
Supplement: Supplementary file 1 [file ijms-23-14569-s001.zip]

Archive with 1 entries (1 files):
- ijms-2005143-supplementary.pdf
